# Supplementary material for: Structural characterization, antioxidant activity and anti-inflammatory of the phosphorylated polysaccharide from Pholiota nameko
Source: Front Nutr. 2022 Aug 31;9:976552. doi: 10.3389/fnut.2022.976552 (PMC9471013; doi:10.3389/fnut.2022.976552)
Supplement: Supplementary file 1 [file Data_Sheet_1.ZIP]

Archive with 22 entries (19 files):
- Additional files/
- Additional files/Figure 1. Chromatography of SPN on DEAE-52 (a) and Sephadex G-100 (b).opj
- Additional files/Figure 2. FT-IR spectra of SPN and PPN .xlsx
- Additional files/Figure 5. The antioxidant activity of SPN and PPN. Values were the mean í└ SD (n = 3) of three independent experiments.xlsx
- Additional files/Figure 6. Inflammatory effect of SPN and PPN on RAW264.7.opj
- Additional files/SPSS/
- Additional files/SPSS/Antioxidant DaTE.sav
- Additional files/SPSS/Antioxidant DaTE.spv
- Additional files/SPSS/WB-SPSS.sav
- Additional files/SPSS/WB-SPSS.spv
- Additional files/SPSS/mRNA-SPSS.sav
- Additional files/SPSS/mRNA-SPSS.spv
- Additional files/The PI3KAktmTOR mRNA and protein expression of SPN and PPN. (2).xlsx
- Additional files/WB/
- Additional files/WB/actin.jpg
- Additional files/WB/actin.scn
- Additional files/WB/p-Akt .jpg
- Additional files/WB/p-Akt.scn
- Additional files/WB/p-PI3K.scn
- Additional files/WB/p-PI3k.jpg
- Additional files/WB/p-mTOR  .jpg
- Additional files/WB/p-mTOR.scn
