# Supplementary material for: Structural characterization, antioxidant activity and anti-inflammatory of the phosphorylated polysaccharide from Pholiota nameko
Source: Front Nutr. 2022 Aug 31;9:976552. doi: 10.3389/fnut.2022.976552 (PMC9471013; doi:10.3389/fnut.2022.976552)
Supplement: Supplementary file 1 [file Data_Sheet_1.ZIP › Additional files/Figure 2. FT-IR spectra of SPN and PPN .xlsx]

## Sheet: DT
399.186	99.6757	399.186	80.9481
401.115	99.6757	401.115	80.9481
403.043	99.6757	403.043	80.9481
404.971	99.6757	404.971	80.9481
406.9	99.6757	406.9	80.9481
408.828	99.6757	408.828	80.9481
410.757	99.6757	410.757	80.9481
412.685	99.6757	412.685	80.9481
414.614	99.6757	414.614	80.9481
416.542	99.6757	416.542	80.9481
418.47	99.6757	418.47	80.9481
420.399	99.6757	420.399	80.9481
422.327	99.6757	422.327	80.9481
424.256	99.6757	424.256	80.9481
426.184	99.6757	426.184	80.9481
428.113	99.6757	428.113	80.9481
430.041	108.255	430.041	85.4623
431.97	110.794	431.97	86.9467
433.898	108.935	433.898	86.1763
435.826	105.476	435.826	84.3412
437.755	103.864	437.755	85.3906
439.683	103.834	439.683	89.4258
441.612	102.18	441.612	91.3902
443.54	98.2761	443.54	88.8403
445.469	96.6261	445.469	85.9616
447.397	99.5027	447.397	85.7409
449.325	105.849	449.325	88.9982
451.254	105.849	451.254	88.9982
453.182	105.849	453.182	88.9982
455.111	105.849	455.111	88.9982
457.039	105.849	457.039	88.9982
458.968	112.7	458.968	86.5761
460.896	114.64	460.896	92.4042
462.824	111.532	462.824	95.6984
464.753	105.35	464.753	92.4382
466.681	102.987	466.681	87.7089
468.61	103.735	468.61	86.6289
470.538	103.275	470.538	89.5289
472.467	101.462	472.467	92.745
474.395	100.36	474.395	90.4659
476.324	101.561	476.324	84.1403
478.252	106.521	478.252	82.1696
480.18	113.274	480.18	87.5352
482.109	116.699	482.109	93.4836
484.037	116.231	484.037	93.4694
485.966	113.519	485.966	89.0878
487.894	107.822	487.894	83.793
489.823	101.37	489.823	80.4345
491.751	97.2707	491.751	79.8376
493.679	95.2282	493.679	80.4803
495.608	94.6249	495.608	83.0132
497.536	96.6215	497.536	88.0644
499.465	100.366	499.465	91.7038
501.393	102.287	501.393	91.465
503.322	102.259	503.322	90.3213
505.25	103.589	505.25	90.587
507.178	105.835	507.178	91.7575
509.107	106.236	509.107	92.3042
511.035	105.115	511.035	90.2717
512.964	104.142	512.964	85.579
514.892	102.297	514.892	80.7326
516.821	98.3729	516.821	77.8081
518.749	94.3068	518.749	76.2896
520.678	92.0033	520.678	74.5894
522.606	90.3498	522.606	72.1837
524.534	87.9313	524.534	69.5677
526.463	85.4253	526.463	67.569
528.391	83.8834	528.391	66.4787
530.32	83.1892	530.32	65.56
532.248	82.7968	532.248	64.1891
534.177	82.2447	534.177	62.6606
536.105	81.4229	536.105	61.5658
538.033	80.7739	538.033	61.1135
539.962	80.6127	539.962	61.0664
541.89	80.6351	541.89	61.0217
543.819	80.5119	543.819	60.8738
545.747	80.3617	545.747	60.8591
547.676	80.3989	547.676	61.061
549.604	80.5663	549.604	61.303
551.533	80.6086	551.533	61.4389
553.461	80.3431	553.461	61.5177
555.389	79.9794	555.389	61.7533
557.318	79.9411	557.318	62.2716
559.246	80.181	559.246	62.9324
561.175	80.2527	561.175	63.5823
563.103	80.082	563.103	64.3165
565.032	79.9574	565.032	65.291
566.96	79.9997	566.96	66.4075
568.888	80.2377	568.888	67.4107
570.817	80.7131	570.817	68.2431
572.745	81.2073	572.745	68.9665
574.674	81.432	574.674	69.4576
576.602	81.4046	576.602	69.653
578.531	81.2523	578.531	69.7961
580.459	81.0181	580.459	70.0516
582.387	80.782	582.387	70.3358
584.316	80.6461	584.316	70.567
586.244	80.6331	586.244	70.7347
588.173	80.6935	588.173	70.8161
590.101	80.7565	590.101	70.8249
592.03	80.7673	592.03	70.8472
593.958	80.6985	593.958	70.8927
595.887	80.5445	595.887	70.8865
597.815	80.3515	597.815	70.8554
599.743	80.2525	599.743	70.8951
601.672	80.3492	601.672	70.9879
603.6	80.5588	603.6	71.0176
605.529	80.7284	605.529	70.9438
607.457	80.8523	607.457	70.8266
609.386	81.019	609.386	70.6878
611.314	81.2281	611.314	70.5272
613.242	81.4063	613.242	70.4244
615.171	81.526	615.171	70.4629
617.099	81.6013	617.099	70.5988
619.028	81.646	619.028	70.678
620.956	81.6795	620.956	70.652
622.885	81.6873	622.885	70.6366
624.813	81.6442	624.813	70.7025
626.741	81.6038	626.741	70.8423
628.67	81.634	628.67	71.0707
630.598	81.7073	630.598	71.3679
632.527	81.755	632.527	71.6362
634.455	81.7674	634.455	71.7763
636.384	81.7895	636.384	71.7866
638.312	81.8425	638.312	71.8324
640.241	81.9107	640.241	72.1258
642.169	81.9794	642.169	72.7028
644.097	82.0453	644.097	73.4189
646.026	82.1132	646.026	74.1122
647.954	82.1937	647.954	74.6517
649.883	82.2922	649.883	74.9321
651.811	82.4076	651.811	74.9577
653.74	82.5247	653.74	74.853
655.668	82.6197	655.668	74.7286
657.596	82.7034	657.596	74.6051
659.525	82.8194	659.525	74.4616
661.453	82.9636	661.453	74.2909
663.382	83.0772	663.382	74.1013
665.31	83.1525	665.31	73.8813
667.239	83.2531	667.239	73.612
669.167	83.3998	669.167	73.3817
671.095	83.5335	671.095	73.2644
673.024	83.6626	673.024	73.1668
674.952	83.8116	674.952	73.0282
676.881	83.9759	676.881	72.8589
678.809	84.1493	678.809	72.6854
680.738	84.3182	680.738	72.5273
682.666	84.4675	682.666	72.4042
684.595	84.614	684.595	72.3258
686.523	84.7659	686.523	72.2726
688.451	84.8934	688.451	72.1998
690.38	84.9862	690.38	72.0855
692.308	85.0754	692.308	71.9633
694.237	85.1918	694.237	71.8805
696.165	85.3365	696.165	71.8433
698.094	85.4748	698.094	71.8287
700.022	85.5765	700.022	71.8171
701.95	85.6476	701.95	71.7979
703.879	85.7125	703.879	71.773
705.807	85.7898	705.807	71.762
707.736	85.8846	707.736	71.7833
709.664	85.9903	709.664	71.8398
711.593	86.0993	711.593	71.9175
713.521	86.205	713.521	71.9893
715.45	86.3046	715.45	72.0465
717.378	86.4048	717.378	72.1136
719.306	86.5158	719.306	72.2073
721.235	86.6419	721.235	72.3103
723.163	86.7791	723.163	72.4116
725.092	86.919	725.092	72.5279
727.02	87.0564	727.02	72.6672
728.949	87.1904	728.949	72.8138
730.877	87.321	730.877	72.9511
732.805	87.4504	732.805	73.0771
734.734	87.5829	734.734	73.2114
736.662	87.7205	736.662	73.368
738.591	87.8561	738.591	73.5227
740.519	87.9798	740.519	73.646
742.448	88.0936	742.448	73.7511
744.376	88.2065	744.376	73.8631
746.304	88.3094	746.304	73.9712
748.233	88.3824	748.233	74.0485
750.161	88.4295	750.161	74.0882
752.09	88.4787	752.09	74.1153
754.018	88.5524	754.018	74.2
755.947	88.655	755.947	74.4
757.875	88.7671	757.875	74.5
759.804	88.8548	759.804	74.5
761.732	88.9165	761.732	74.7
763.66	88.9861	763.66	74.8
765.589	89.0656	765.589	74.6
767.517	89.1197	767.517	74.5
769.446	89.1461	769.446	74.3
771.374	89.1773	771.374	74.2
773.303	89.225	773.303	74.1
775.231	89.2732	775.231	74.2
777.159	89.3083	777.159	74.5
779.088	89.3373	779.088	75.1
781.016	89.3757	781.016	75.3
782.945	89.4115	782.945	75.8295
784.873	89.4117	784.873	76.0114
786.802	89.3719	786.802	76.1534
788.73	89.3242	788.73	76.2595
790.658	89.2956	790.658	76.3529
792.587	89.2783	792.587	76.4347
794.515	89.2604	794.515	76.4834
796.444	89.2661	796.444	76.4972
798.372	89.3216	798.372	76.4915
800.301	89.4047	800.301	76.4617
802.229	89.4856	802.229	76.3982
804.158	89.582	804.158	76.319
806.086	89.7166	806.086	76.2467
808.014	89.8688	808.014	76.1726
809.943	90.0054	809.943	76.0706
811.871	90.1147	811.871	75.9313
813.8	90.1966	813.8	75.7674
815.728	90.2606	815.728	75.6032
817.657	90.329	817.657	75.4632
819.585	90.409	819.585	75.347
821.513	90.4818	821.513	75.2304
823.442	90.5333	823.442	75.1013
825.37	90.5633	825.37	74.9532
827.299	90.5777	827.299	74.7655
829.227	90.596	829.227	74.5374
831.156	90.6349	831.156	74.2983
833.084	90.6914	833.084	74.071
835.012	90.7568	835.012	73.8504
836.941	90.8199	836.941	73.6072
838.869	90.87	838.869	73.3188
840.798	90.9122	840.798	72.99
842.726	90.9506	842.726	72.6356
844.655	90.9741	844.655	72.2578
846.583	90.9769	846.583	71.8433
848.512	90.9714	848.512	71.3767
850.44	90.9784	850.44	70.8585
852.368	91.0065	852.368	70.2975
854.297	91.0452	854.297	69.6877
856.225	91.0786	856.225	69.0194
858.154	91.096	858.154	68.2996
860.082	91.0924	860.082	67.5404
862.011	91.0648	862.011	66.7408
863.939	91.0207	863.939	65.9089
865.867	90.9803	865.867	65.0725
867.796	90.9514	867.796	64.258
869.724	90.9139	869.724	63.473
871.653	90.8442	871.653	62.7273
873.581	90.7365	873.581	62.037
875.51	90.5987	875.51	61.4196
877.438	90.4444	877.438	60.8987
879.367	90.2855	879.367	60.4977
881.295	90.1242	881.295	60.2183
883.223	89.962	883.223	60.0429
885.152	89.8235	885.152	59.9704
887.08	89.7508	887.08	60.0258
889.009	89.7559	889.009	60.2184
890.937	89.8073	890.937	60.5163
892.866	89.8747	892.866	60.8847
894.794	89.9516	894.794	61.322
896.722	90.0319	896.722	61.8329
898.651	90.1024	898.651	62.4061
900.579	90.1537	900.579	63.0198
902.508	90.1841	902.508	63.6654
904.436	90.1926	904.436	64.3533
906.365	90.1768	906.365	65.0896
908.293	90.1433	908.293	65.8595
910.221	90.1073	910.221	66.6431
912.15	90.0715	912.15	67.4249
914.078	90.0255	914.078	68.1901
916.007	89.9648	916.007	68.9229
917.935	89.8974	917.935	69.6215
919.864	89.8389	919.864	70.2875
921.792	89.8011	921.792	70.9107
923.721	89.7758	923.721	71.4785
925.649	89.7421	925.649	71.9801
927.577	89.6894	927.577	72.3982
929.506	89.6198	929.506	72.7186
931.434	89.5325	931.434	72.9399
933.363	89.4207	933.363	73.0709
935.291	89.2836	935.291	73.1247
937.22	89.1257	937.22	73.1098
939.148	88.9512	939.148	73.0257
941.076	88.7649	941.076	72.8709
943.005	88.5705	943.005	72.6517
944.933	88.3671	944.933	72.3836
946.862	88.1543	946.862	72.0807
948.79	87.9268	948.79	71.7447
950.719	87.6626	950.719	71.3697
952.647	87.3398	952.647	70.9615
954.575	86.9675	954.575	70.5367
956.504	86.5741	956.504	70.1035
958.432	86.1665	958.432	69.6603
960.361	85.7368	960.361	69.2164
962.289	85.293	962.289	68.7942
964.218	84.8453	964.218	68.4128
966.146	84.3818	966.146	68.0788
968.075	83.8951	968.075	67.8012
970.003	83.3996	970.003	67.5978
971.931	82.9063	971.931	67.4785
973.86	82.4064	973.86	67.4387
975.788	81.8851	975.788	67.4733
977.717	81.3397	977.717	67.5822
979.645	80.7768	979.645	67.7589
981.574	80.1982	981.574	67.9852
983.502	79.6035	983.502	68.2305
985.43	79.0032	985.43	68.4557
987.359	78.4206	987.359	68.6242
989.287	77.888	989.287	68.7041
991.216	77.4425	991.216	68.6787
993.144	77.1214	993.144	68.5907
995.073	76.7	995.073	68.551
997.001	76.8405	997.001	68.6396
998.929	76.7	998.929	68.8231
1000.86	76.4	1000.86	69.0138
1002.79	76.48	1002.79	69.161
1004.71	76.3943	1004.71	69.2518
1006.64	76.1629	1006.64	69.2792
1008.57	75.9243	1008.57	69.2396
1010.5	75.7021	1010.5	69.1431
1012.43	75.5061	1012.43	69.0115
1014.36	75.3321	1014.36	68.8612
1016.29	75.1642	1016.29	68.6977
1018.21	74.9936	1018.21	68.5318
1020.14	74.8306	1020.14	68.3836
1022.07	74.695	1022.07	68.2678
1024	74.5947	1024	68.1843
1025.93	74.5258	1025.93	68.1276
1027.86	74.4883	1027.86	68.0888
1029.78	74.4891	1029.78	68.0485
1031.71	74.5291	1031.71	67.9799
1033.64	74.6041	1033.64	67.8679
1035.57	74.7131	1035.57	67.7133
1037.5	74.852	1037.5	67.5241
1039.43	75.0105	1039.43	67.3075
1041.36	75.1807	1041.36	67.0664
1043.28	75.3632	1043.28	66.8086
1045.21	75.5688	1045.21	66.5544
1047.14	75.8097	1047.14	66.3174
1049.07	76.0764	1049.07	66.0909
1051	76.3418	1051	65.8624
1052.93	76.5934	1052.93	65.6326
1054.85	76.8337	1054.85	65.4045
1056.78	77.0558	1056.78	65.16
1058.71	77.2496	1058.71	64.8753
1060.64	77.4191	1060.64	64.5514
1062.57	77.5865	1062.57	64.1978
1064.5	77.7772	1064.5	63.8129
1066.42	77.9994	1066.42	63.3997
1068.35	78.2507	1068.35	62.9732
1070.28	78.5289	1070.28	62.5469
1072.21	78.8343	1072.21	62.1233
1074.14	79.1813	1074.14	61.7097
1076.07	79.5896	1076.07	61.3121
1078	80.0584	1078	60.9181
1079.92	80.577	1079.92	60.5139
1081.85	81.1378	1081.85	60.1004
1083.78	81.7288	1083.78	59.6784
1085.71	82.3331	1085.71	59.249
1087.64	82.9428	1087.64	58.8065
1089.57	83.5498	1089.57	58.3447
1091.49	84.1365	1091.49	57.8822
1093.42	84.6772	1093.42	57.4558
1095.35	85.1424	1095.35	57.0951
1097.28	85.5151	1097.28	56.828
1099.21	85.8087	1099.21	56.6898
1101.14	86.0468	1101.14	56.6932
1103.07	86.2458	1103.07	56.807
1104.99	86.4386	1104.99	56.997
1106.92	86.6745	1106.92	57.2512
1108.85	86.9824	1108.85	57.5535
1110.78	87.3648	1110.78	57.8775
1112.71	87.8042	1112.71	58.1978
1114.64	88.2569	1114.64	58.4845
1116.56	88.683	1116.56	58.7137
1118.49	89.0732	1118.49	58.8939
1120.42	89.4273	1120.42	59.0531
1122.35	89.7285	1122.35	59.203
1124.28	89.9595	1124.28	59.3411
1126.21	90.134	1126.21	59.4818
1128.13	90.2849	1128.13	59.6518
1130.06	90.4256	1130.06	59.8657
1131.99	90.5505	1131.99	60.138
1133.92	90.6521	1133.92	60.4952
1135.85	90.7255	1135.85	60.9485
1137.78	90.7763	1137.78	61.4819
1139.71	90.8158	1139.71	62.064
1141.63	90.8446	1141.63	62.6541
1143.56	90.8664	1143.56	63.2222
1145.49	90.8979	1145.49	63.7699
1147.42	90.9479	1147.42	64.3094
1149.35	91.019	1149.35	64.8483
1151.28	91.1164	1151.28	65.3959
1153.2	91.2412	1153.2	65.9615
1155.13	91.3997	1155.13	66.5464
1157.06	91.6138	1157.06	67.1516
1158.99	91.897	1158.99	67.782
1160.92	92.2386	1160.92	68.4376
1162.85	92.6094	1162.85	69.1005
1164.77	92.9834	1164.77	69.7521
1166.7	93.3531	1166.7	70.3949
1168.63	93.7225	1168.63	71.0386
1170.56	94.0869	1170.56	71.6794
1172.49	94.4265	1172.49	72.3054
1174.42	94.7222	1174.42	72.9095
1176.35	94.9752	1176.35	73.4938
1178.27	95.1973	1178.27	74.062
1180.2	95.3843	1180.2	74.6118
1182.13	95.5148	1182.13	75.1361
1184.06	95.5721	1184.06	75.6315
1185.99	95.5581	1185.99	76.099
1187.92	95.4813	1187.92	76.5358
1189.84	95.339	1189.84	76.9347
1191.77	95.1255	1191.77	77.2882
1193.7	94.8532	1193.7	77.5891
1195.63	94.5657	1195.63	77.8365
1197.56	94.3232	1197.56	78.0433
1199.49	94.1696	1199.49	78.2282
1201.42	94.1198	1201.42	78.4066
1203.34	94.1651	1203.34	78.5873
1205.27	94.2707	1205.27	78.7645
1207.2	94.3839	1207.2	78.9206
1209.13	94.467	1209.13	79.0469
1211.06	94.5066	1211.06	79.145
1212.99	94.4995	1212.99	79.2093
1214.91	94.4454	1214.91	79.2279
1216.84	94.3485	1216.84	79.1996
1218.77	94.2183	1218.77	79.1364
1220.7	94.0713	1220.7	78.8
1222.63	93.9266	1222.63	78.66
1224.56	93.7974	1224.56	78.5
1226.48	93.6866	1226.48	78.3
1228.41	93.5938	1228.41	78
1230.34	93.523	1230.34	77.8
1232.27	93.4782	1232.27	78
1234.2	93.4546	1234.2	78.4
1236.13	93.4415	1236.13	78.9
1238.06	93.4289	1238.06	79.38
1239.98	93.4124	1239.98	79.5894
1241.91	93.3937	1241.91	79.8205
1243.84	93.3775	1243.84	80.0693
1245.77	93.367	1245.77	80.3284
1247.7	93.3631	1247.7	80.5908
1249.63	93.3668	1249.63	80.8587
1251.55	93.3819	1251.55	81.1344
1253.48	93.4143	1253.48	81.4111
1255.41	93.4693	1255.41	81.6829
1257.34	93.5452	1257.34	81.9516
1259.27	93.6298	1259.27	82.2172
1261.2	93.7079	1261.2	82.4713
1263.13	93.7754	1263.13	82.705
1265.05	93.8382	1265.05	82.915
1266.98	93.8926	1266.98	83.1011
1268.91	93.9248	1268.91	83.2649
1270.84	93.9327	1270.84	83.4125
1272.77	93.9243	1272.77	83.5491
1274.7	93.9003	1274.7	83.6769
1276.62	93.8605	1276.62	83.7955
1278.55	93.8128	1278.55	83.902
1280.48	93.7637	1280.48	83.9947
1282.41	93.7141	1282.41	84.0746
1284.34	93.6648	1284.34	84.142
1286.27	93.6157	1286.27	84.1968
1288.19	93.5631	1288.19	84.243
1290.12	93.5036	1290.12	84.2883
1292.05	93.4365	1292.05	84.3349
1293.98	93.3654	1293.98	84.3779
1295.91	93.2948	1295.91	84.4214
1297.84	93.2288	1297.84	84.4801
1299.77	93.1705	1299.77	84.3
1301.69	93.1171	1301.69	84
1303.62	93.0619	1303.62	83.9
1305.55	93.0079	1305.55	83.7
1307.48	92.9655	1307.48	83.6
1309.41	92.9378	1309.41	83.8
1311.34	92.9223	1311.34	84
1313.26	92.9178	1313.26	84.1
1315.19	92.9264	1315.19	84.3
1317.12	92.9563	1317.12	84.3
1319.05	93.0133	1319.05	84.3
1320.98	93.0874	1320.98	84.4
1322.91	93.1641	1322.91	84.7
1324.84	93.2368	1324.84	85
1326.76	93.2968	1326.76	85.5
1328.69	93.3334	1328.69	86
1330.62	93.345	1330.62	86.3229
1332.55	93.3332	1332.55	86.3429
1334.48	93.2953	1334.48	86.3319
1336.41	93.2334	1336.41	86.2923
1338.33	93.1581	1338.33	86.2465
1340.26	93.0806	1340.26	86.2197
1342.19	93.0054	1342.19	86.21
1344.12	92.9306	1344.12	86.1972
1346.05	92.8514	1346.05	86.174
1347.98	92.7652	1347.98	86.144
1349.9	92.6765	1349.9	86.1085
1351.83	92.5918	1351.83	86.0634
1353.76	92.5073	1353.76	86.0076
1355.69	92.4154	1355.69	85.9467
1357.62	92.32	1357.62	85.8852
1359.55	92.2314	1359.55	85.8214
1361.48	92.153	1361.48	85.7623
1363.4	92.0834	1363.4	85.7247
1365.33	92.0263	1365.33	85.7052
1367.26	91.9896	1367.26	85.6882
1369.19	91.9779	1369.19	85.6736
1371.12	91.9924	1371.12	85.6658
1373.05	92.0386	1373.05	85.6735
1374.97	92.1241	1374.97	85.7167
1376.9	92.2421	1376.9	85.7915
1378.83	92.3725	1378.83	85.8687
1380.76	92.4939	1380.76	85.9327
1382.69	92.5915	1382.69	85.9818
1384.62	92.6647	1384.62	86.0151
1386.54	92.7195	1386.54	86.0441
1388.47	92.7542	1388.47	86.0813
1390.4	92.7651	1390.4	86.108
1392.33	92.7594	1392.33	86.1018
1394.26	92.7488	1394.26	86.0774
1396.19	92.7366	1396.19	86.0677
1398.12	92.7154	1398.12	86.0816
1400.04	92.6765	1400.04	86.1026
1401.97	92.6217	1401.97	86.1073
1403.9	92.5604	1403.9	86.0879
1405.83	92.5008	1405.83	86.0623
1407.76	92.4477	1407.76	86.043
1409.69	92.4042	1409.69	86.0192
1411.61	92.3688	1411.61	85.9807
1413.54	92.3335	1413.54	85.9197
1415.47	92.299	1415.47	85.8287
1417.4	92.2883	1417.4	85.731
1419.33	92.3229	1419.33	85.6894
1421.26	92.3834	1421.26	85.7114
1423.19	92.4502	1423.19	85.7413
1425.11	92.5328	1425.11	85.7589
1427.04	92.6387	1427.04	85.7713
1428.97	92.7656	1428.97	85.7875
1430.9	92.8993	1430.9	85.8164
1432.83	93.0245	1432.83	85.8459
1434.76	93.1563	1434.76	85.8656
1436.68	93.3102	1436.68	85.9039
1438.61	93.4466	1438.61	85.9751
1440.54	93.5339	1440.54	86.0384
1442.47	93.5894	1442.47	86.0695
1444.4	93.6326	1444.4	86.0763
1446.33	93.6704	1446.33	86.074
1448.25	93.7002	1448.25	86.0756
1450.18	93.7154	1450.18	86.0779
1452.11	93.7178	1452.11	86.0559
1454.04	93.7293	1454.04	85.9894
1455.97	93.797	1455.97	85.9162
1457.9	93.9291	1457.9	85.9456
1459.83	94.0459	1459.83	86.0604
1461.75	94.1377	1461.75	86.1438
1463.68	94.2606	1463.68	86.1818
1465.61	94.4322	1465.61	86.2232
1467.54	94.6098	1467.54	86.2716
1469.47	94.7751	1469.47	86.2844
1471.4	94.9571	1471.4	86.2703
1473.32	95.1658	1473.32	86.3089
1475.25	95.3586	1475.25	86.4283
1477.18	95.5055	1477.18	86.5576
1479.11	95.611	1479.11	86.6482
1481.04	95.6864	1481.04	86.6998
1482.97	95.7396	1482.97	86.7224
1484.9	95.7722	1484.9	86.7115
1486.82	95.7827	1486.82	86.6638
1488.75	95.7726	1488.75	86.6214
1490.68	95.7532	1490.68	86.6442
1492.61	95.7339	1492.61	86.6956
1494.54	95.7053	1494.54	86.6996
1496.47	95.6563	1496.47	86.6642
1498.39	95.5937	1498.39	86.6561
1500.32	95.5312	1500.32	86.6733
1502.25	95.4687	1502.25	86.6494
1504.18	95.3967	1504.18	86.5371
1506.11	95.3032	1506.11	86.375
1508.04	95.1989	1508.04	86.3314
1509.96	95.1079	1509.96	86.4112
1511.89	95.0229	1511.89	86.4672
1513.82	94.9355	1513.82	86.4465
1515.75	94.853	1515.75	86.3714
1517.68	94.7888	1517.68	86.2933
1519.61	94.747	1519.61	86.2448
1521.54	94.7189	1521.54	86.238
1523.46	94.6915	1523.46	86.2698
1525.39	94.6586	1525.39	86.3118
1527.32	94.6226	1527.32	86.3473
1529.25	94.5865	1529.25	86.3612
1531.18	94.5557	1531.18	86.3382
1533.11	94.5389	1533.11	86.3058
1535.03	94.5292	1535.03	86.2905
1536.96	94.5118	1536.96	86.2453
1538.89	94.4926	1538.89	86.137
1540.82	94.4925	1540.82	86.0627
1542.75	94.5146	1542.75	86.1253
1544.68	94.5422	1544.68	86.2474
1546.61	94.5641	1546.61	86.3407
1548.53	94.5769	1548.53	86.3803
1550.46	94.5824	1550.46	86.3812
1552.39	94.5839	1552.39	86.3593
1554.32	94.5828	1554.32	86.3046
1556.25	94.5827	1556.25	86.2071
1558.18	94.5954	1558.18	86.1384
1560.1	94.6102	1560.1	86.2177
1562.03	94.6011	1562.03	86.3402
1563.96	94.5774	1563.96	86.3974
1565.89	94.5506	1565.89	86.3954
1567.82	94.5216	1567.82	86.3666
1569.75	94.4896	1569.75	86.3547
1571.67	94.4539	1571.67	86.3666
1573.6	94.4108	1573.6	86.3576
1575.53	94.357	1575.53	86.3292
1577.46	94.2943	1577.46	86.3385
1579.39	94.2279	1579.39	86.3783
1581.32	94.1585	1581.32	86.3989
1583.25	94.0817	1583.25	86.3863
1585.17	93.991	1585.17	86.3466
1587.1	93.8868	1587.1	86.2908
1589.03	93.7805	1589.03	86.2316
1590.96	93.683	1590.96	86.1719
1592.89	93.5959	1592.89	86.1079
1594.82	93.517	1594.82	86.0412
1596.74	93.4481	1596.74	85.9756
1598.67	93.3899	1598.67	85.9082
1600.6	93.3408	1600.6	85.8342
1602.53	93.3012	1602.53	85.7531
1604.46	93.2695	1604.46	85.6612
1606.39	93.2393	1606.39	85.5563
1608.32	93.209	1608.32	85.4537
1610.24	93.1785	1610.24	85.3698
1612.17	93.1399	1612.17	85.2881
1614.1	93.0837	1614.1	85.1764
1616.03	93.0083	1616.03	85.0431
1617.96	92.9249	1617.96	84.9402
1619.89	92.8471	1619.89	84.8625
1621.81	92.778	1621.81	84.7667
1623.74	92.7247	1623.74	84.6674
1625.67	92.695	1625.67	84.6005
1627.6	92.6885	1627.6	84.5622
1629.53	92.6974	1629.53	84.532
1631.46	92.7106	1631.46	84.4764
1633.38	92.7338	1633.38	84.3656
1635.31	92.7899	1635.31	84.248
1637.24	92.865	1637.24	84.2327
1639.17	92.9173	1639.17	84.2853
1641.1	92.9457	1641.1	84.3053
1643.03	92.9684	1643.03	84.2586
1644.96	93.0089	1644.96	84.163
1646.88	93.0795	1646.88	84.0915
1648.81	93.1475	1648.81	84.0829
1650.74	93.2106	1650.74	84.0718
1652.67	93.3348	1652.67	84.0652
1654.6	93.5069	1654.6	84.171
1656.53	93.6337	1656.53	84.3246
1658.45	93.7356	1658.45	84.4257
1660.38	93.8603	1660.38	84.4781
1662.31	94.0218	1662.31	84.5305
1664.24	94.1883	1664.24	84.6052
1666.17	94.3325	1666.17	84.6664
1668.1	94.4831	1668.1	84.7067
1670.02	94.665	1670.02	84.7755
1671.95	94.8516	1671.95	84.8893
1673.88	95.0395	1673.88	85.0217
1675.81	95.241	1675.81	85.162
1677.74	95.4241	1677.74	85.2832
1679.67	95.5688	1679.67	85.3506
1681.6	95.7074	1681.6	85.3744
1683.52	95.898	1683.52	85.4425
1685.45	96.1242	1685.45	85.6246
1687.38	96.3083	1687.38	85.8286
1689.31	96.4585	1689.31	85.9893
1691.24	96.5932	1691.24	86.1058
1693.17	96.7114	1693.17	86.1707
1695.09	96.8342	1695.09	86.2012
1697.02	96.9824	1697.02	86.2518
1698.95	97.1604	1698.95	86.3702
1700.88	97.3445	1700.88	86.5483
1702.81	97.4847	1702.81	86.7147
1704.74	97.5879	1704.74	86.8488
1706.67	97.6785	1706.67	86.9796
1708.59	97.747	1708.59	87.0979
1710.52	97.7907	1710.52	87.1734
1712.45	97.8245	1712.45	87.1981
1714.38	97.8617	1714.38	87.1891
1716.31	97.9174	1716.31	87.2069
1718.24	97.9945	1718.24	87.315
1720.16	98.0637	1720.16	87.4593
1722.09	98.1123	1722.09	87.5654
1724.02	98.1537	1724.02	87.6331
1725.95	98.1973	1725.95	87.6789
1727.88	98.2407	1727.88	87.7001
1729.81	98.28	1729.81	87.6924
1731.73	98.3213	1731.73	87.6765
1733.66	98.3733	1733.66	87.7095
1735.59	98.4228	1735.59	87.8042
1737.52	98.4574	1737.52	87.8892
1739.45	98.4846	1739.45	87.9364
1741.38	98.5063	1741.38	87.9651
1743.31	98.5198	1743.31	87.9821
1745.23	98.5317	1745.23	87.9788
1747.16	98.5516	1747.16	87.9592
1749.09	98.5847	1749.09	87.954
1751.02	98.6248	1751.02	87.9929
1752.95	98.6545	1752.95	88.0477
1754.88	98.6695	1754.88	88.0761
1756.8	98.6803	1756.8	88.0782
1758.73	98.6923	1758.73	88.0724
1760.66	98.7039	1760.66	88.0738
1762.59	98.7137	1762.59	88.0923
1764.52	98.7202	1764.52	88.1125
1766.45	98.722	1766.45	88.1074
1768.38	98.7177	1768.38	88.0742
1770.3	98.7115	1770.3	88.0393
1772.23	98.7141	1772.23	88.0439
1774.16	98.7252	1774.16	88.0957
1776.09	98.7343	1776.09	88.1507
1778.02	98.7374	1778.02	88.1787
1779.95	98.7378	1779.95	88.1868
1781.87	98.739	1781.87	88.1959
1783.8	98.7429	1783.8	88.215
1785.73	98.7485	1785.73	88.2344
1787.66	98.7519	1787.66	88.2327
1789.59	98.7494	1789.59	88.2011
1791.52	98.7437	1791.52	88.1718
1793.44	98.741	1793.44	88.1868
1795.37	98.7401	1795.37	88.2249
1797.3	98.7363	1797.3	88.2447
1799.23	98.7322	1799.23	88.2482
1801.16	98.7333	1801.16	88.2634
1803.09	98.7387	1803.09	88.2955
1805.02	98.7432	1805.02	88.3217
1806.94	98.7442	1806.94	88.3276
1808.87	98.7443	1808.87	88.3232
1810.8	98.7479	1810.8	88.3288
1812.73	98.7522	1812.73	88.3478
1814.66	98.7503	1814.66	88.364
1816.59	98.744	1816.59	88.3701
1818.51	98.7398	1818.51	88.371
1820.44	98.7375	1820.44	88.3625
1822.37	98.7361	1822.37	88.3396
1824.3	98.7389	1824.3	88.3139
1826.23	98.7438	1826.23	88.2981
1828.16	98.7445	1828.16	88.2973
1830.09	98.7438	1830.09	88.3252
1832.01	98.747	1832.01	88.3777
1833.94	98.7519	1833.94	88.4179
1835.87	98.7534	1835.87	88.4295
1837.8	98.7481	1837.8	88.4259
1839.73	98.735	1839.73	88.4099
1841.66	98.7193	1841.66	88.3738
1843.58	98.7126	1843.58	88.3432
1845.51	98.7186	1845.51	88.3584
1847.44	98.726	1847.44	88.4051
1849.37	98.7277	1849.37	88.4455
1851.3	98.7268	1851.3	88.4696
1853.23	98.7273	1853.23	88.4811
1855.15	98.7286	1855.15	88.4834
1857.08	98.729	1857.08	88.4827
1859.01	98.7296	1859.01	88.4873
1860.94	98.7298	1860.94	88.4968
1862.87	98.724	1862.87	88.4963
1864.8	98.7107	1864.8	88.4701
1866.73	98.6986	1866.73	88.4297
1868.65	98.697	1868.65	88.4196
1870.58	98.7027	1870.58	88.4601
1872.51	98.7083	1872.51	88.5125
1874.44	98.712	1874.44	88.5437
1876.37	98.7136	1876.37	88.5547
1878.3	98.7128	1878.3	88.5561
1880.22	98.7094	1880.22	88.5534
1882.15	98.7023	1882.15	88.5485
1884.08	98.6922	1884.08	88.5412
1886.01	98.6845	1886.01	88.5304
1887.94	98.6841	1887.94	88.5217
1889.87	98.6887	1889.87	88.5263
1891.8	98.6899	1891.8	88.54
1893.72	98.6856	1893.72	88.5493
1895.65	98.6807	1895.65	88.5545
1897.58	98.6775	1897.58	88.5607
1899.51	98.6757	1899.51	88.5658
1901.44	98.6755	1901.44	88.5684
1903.37	98.6749	1903.37	88.5672
1905.29	98.6715	1905.29	88.5581
1907.22	98.6665	1907.22	88.5462
1909.15	98.6617	1909.15	88.5452
1911.08	98.6594	1911.08	88.5591
1913.01	98.6616	1913.01	88.5732
1914.94	98.6657	1914.94	88.5726
1916.86	98.6665	1916.86	88.561
1918.79	98.6611	1918.79	88.5521
1920.72	98.6507	1920.72	88.5483
1922.65	98.6406	1922.65	88.5496
1924.58	98.6364	1924.58	88.562
1926.51	98.6374	1926.51	88.5804
1928.44	98.6369	1928.44	88.5933
1930.36	98.6321	1930.36	88.5986
1932.29	98.6275	1932.29	88.601
1934.22	98.6273	1934.22	88.6036
1936.15	98.6282	1936.15	88.6038
1938.08	98.6258	1938.08	88.5949
1940.01	98.6208	1940.01	88.5757
1941.93	98.6162	1941.93	88.5599
1943.86	98.6118	1943.86	88.5656
1945.79	98.6059	1945.79	88.5885
1947.72	98.5994	1947.72	88.6092
1949.65	98.5968	1949.65	88.6175
1951.58	98.5992	1951.58	88.618
1953.5	98.6018	1953.5	88.6192
1955.43	98.6001	1955.43	88.6228
1957.36	98.5938	1957.36	88.6246
1959.29	98.5853	1959.29	88.6233
1961.22	98.5758	1961.22	88.6204
1963.15	98.5673	1963.15	88.614
1965.08	98.5635	1965.08	88.6044
1967	98.5661	1967	88.6004
1968.93	98.5714	1968.93	88.6071
1970.86	98.574	1970.86	88.6166
1972.79	98.5718	1972.79	88.6232
1974.72	98.5665	1974.72	88.6291
1976.65	98.5603	1976.65	88.6347
1978.57	98.5543	1978.57	88.6364
1980.5	98.5491	1980.5	88.6324
1982.43	98.5453	1982.43	88.6235
1984.36	98.5446	1984.36	88.6132
1986.29	98.548	1986.29	88.605
1988.22	98.5521	1988.22	88.5973
1990.15	98.5519	1990.15	88.59
1992.07	98.5483	1992.07	88.5906
1994	98.5453	1994	88.6009
1995.93	98.5417	1995.93	88.6103
1997.86	98.5341	1997.86	88.6124
1999.79	98.5257	1999.79	88.6116
2001.72	98.5228	2001.72	88.611
2003.64	98.5241	2003.64	88.6072
2005.57	98.523	2005.57	88.5983
2007.5	98.5194	2007.5	88.5895
2009.43	98.5158	2009.43	88.5856
2011.36	98.5116	2011.36	88.5836
2013.29	98.5084	2013.29	88.5783
2015.21	98.5096	2015.21	88.5712
2017.14	98.5132	2017.14	88.5687
2019.07	98.5135	2019.07	88.5725
2021	98.5089	2021	88.5776
2022.93	98.5035	2022.93	88.5812
2024.86	98.5008	2024.86	88.5825
2026.79	98.4984	2026.79	88.5794
2028.71	98.4915	2028.71	88.5722
2030.64	98.4808	2030.64	88.5657
2032.57	98.4724	2032.57	88.5655
2034.5	98.4714	2034.5	88.5718
2036.43	98.4759	2036.43	88.577
2038.36	98.4781	2038.36	88.5735
2040.28	98.4718	2040.28	88.563
2042.21	98.4591	2042.21	88.555
2044.14	98.4492	2044.14	88.5538
2046.07	98.447	2046.07	88.5543
2048	98.4496	2048	88.5521
2049.93	98.4531	2049.93	88.5506
2051.86	98.4558	2051.86	88.5524
2053.78	98.4554	2053.78	88.553
2055.71	98.4512	2055.71	88.5488
2057.64	98.4464	2057.64	88.5424
2059.57	98.4426	2059.57	88.5338
2061.5	98.4385	2061.5	88.5207
2063.43	98.4334	2063.43	88.5067
2065.35	98.428	2065.35	88.4984
2067.28	98.4257	2067.28	88.4969
2069.21	98.4298	2069.21	88.4987
2071.14	98.4368	2071.14	88.4982
2073.07	98.441	2073.07	88.4907
2075	98.4398	2075	88.4773
2076.92	98.4323	2076.92	88.4638
2078.85	98.4205	2078.85	88.4534
2080.78	98.4104	2080.78	88.4472
2082.71	98.407	2082.71	88.4451
2084.64	98.4094	2084.64	88.4435
2086.57	98.4133	2086.57	88.4364
2088.5	98.4153	2088.5	88.4225
2090.42	98.4159	2090.42	88.408
2092.35	98.4163	2092.35	88.3985
2094.28	98.4146	2094.28	88.3933
2096.21	98.4101	2096.21	88.3901
2098.14	98.4065	2098.14	88.3886
2100.07	98.4066	2100.07	88.3881
2101.99	98.4087	2101.99	88.3854
2103.92	98.4112	2103.92	88.3793
2105.85	98.4163	2105.85	88.3737
2107.78	98.4215	2107.78	88.3714
2109.71	98.4206	2109.71	88.369
2111.64	98.4142	2111.64	88.3642
2113.57	98.407	2113.57	88.3582
2115.49	98.4002	2115.49	88.3515
2117.42	98.3957	2117.42	88.3456
2119.35	98.3953	2119.35	88.3421
2121.28	98.397	2121.28	88.3403
2123.21	98.3981	2123.21	88.3399
2125.14	98.3986	2125.14	88.3412
2127.06	98.3992	2127.06	88.3409
2128.99	98.3997	2128.99	88.3351
2130.92	98.3993	2130.92	88.3256
2132.85	98.3995	2132.85	88.3176
2134.78	98.4026	2134.78	88.3146
2136.71	98.4072	2136.71	88.3158
2138.63	98.4082	2138.63	88.3158
2140.56	98.4044	2140.56	88.3106
2142.49	98.4011	2142.49	88.3027
2144.42	98.4035	2144.42	88.2985
2146.35	98.41	2146.35	88.3016
2148.28	98.4121	2148.28	88.307
2150.21	98.4052	2150.21	88.3068
2152.13	98.3967	2152.13	88.3008
2154.06	98.3959	2154.06	88.2931
2155.99	98.4017	2155.99	88.2835
2157.92	98.4085	2157.92	88.2737
2159.85	98.4154	2159.85	88.2694
2161.78	98.421	2161.78	88.2708
2163.7	98.4231	2163.7	88.2732
2165.63	98.4227	2165.63	88.2737
2167.56	98.4221	2167.56	88.2718
2169.49	98.4231	2169.49	88.2679
2171.42	98.4271	2171.42	88.2633
2173.35	98.4315	2173.35	88.2584
2175.28	98.4321	2175.28	88.2523
2177.2	98.4288	2177.2	88.2457
2179.13	98.4253	2179.13	88.2402
2181.06	98.4244	2181.06	88.2367
2182.99	98.4268	2182.99	88.2342
2184.92	98.4304	2184.92	88.2318
2186.85	98.4323	2186.85	88.2307
2188.77	98.4325	2188.77	88.2337
2190.7	98.4344	2190.7	88.2392
2192.63	98.4397	2192.63	88.2439
2194.56	98.446	2194.56	88.2473
2196.49	98.4509	2196.49	88.2488
2198.42	98.4516	2198.42	88.2452
2200.34	98.4457	2200.34	88.2372
2202.27	98.439	2202.27	88.2337
2204.2	98.4416	2204.2	88.2412
2206.13	98.4517	2206.13	88.2537
2208.06	98.4578	2208.06	88.2597
2209.99	98.4556	2209.99	88.2571
2211.92	98.4515	2211.92	88.2528
2213.84	98.4503	2213.84	88.2515
2215.77	98.4492	2215.77	88.2518
2217.7	98.4469	2217.7	88.251
2219.63	98.4479	2219.63	88.2497
2221.56	98.4537	2221.56	88.2486
2223.49	98.4584	2223.49	88.2459
2225.41	98.4581	2225.41	88.2406
2227.34	98.4551	2227.34	88.2349
2229.27	98.4523	2229.27	88.2301
2231.2	98.4512	2231.2	88.2259
2233.13	98.4533	2233.13	88.2229
2235.06	98.4574	2235.06	88.2211
2236.98	98.4598	2236.98	88.2205
2238.91	98.46	2238.91	88.2239
2240.84	98.4611	2240.84	88.2305
2242.77	98.4622	2242.77	88.2332
2244.7	98.4594	2244.7	88.2268
2246.63	98.455	2246.63	88.2153
2248.56	98.4559	2248.56	88.2066
2250.48	98.4611	2250.48	88.2017
2252.41	98.4634	2252.41	88.1952
2254.34	98.4609	2254.34	88.185
2256.27	98.456	2256.27	88.1755
2258.2	98.4496	2258.2	88.1694
2260.13	98.4447	2260.13	88.1652
2262.05	98.4475	2262.05	88.1638
2263.98	98.4566	2263.98	88.1657
2265.91	98.4624	2265.91	88.1654
2267.84	98.4611	2267.84	88.161
2269.77	98.4561	2269.77	88.1574
2271.7	98.4502	2271.7	88.1548
2273.63	98.4457	2273.63	88.151
2275.55	98.4457	2275.55	88.1479
2277.48	98.4497	2277.48	88.148
2279.41	98.454	2279.41	88.1518
2281.34	98.4564	2281.34	88.1566
2283.27	98.4553	2283.27	88.1552
2285.2	98.4483	2285.2	88.1428
2287.12	98.4364	2287.12	88.1242
2289.05	98.4255	2289.05	88.1061
2290.98	98.4195	2290.98	88.0901
2292.91	98.4149	2292.91	88.0743
2294.84	98.4068	2294.84	88.0555
2296.77	98.3957	2296.77	88.0325
2298.69	98.3846	2298.69	88.0087
2300.62	98.3747	2300.62	87.9885
2302.55	98.366	2302.55	87.967
2304.48	98.3549	2304.48	87.9364
2306.41	98.3367	2306.41	87.8977
2308.34	98.3124	2308.34	87.8576
2310.27	98.2916	2310.27	87.8218
2312.19	98.2839	2312.19	87.7927
2314.12	98.2808	2314.12	87.763
2316.05	98.2615	2316.05	87.719
2317.98	98.2233	2317.98	87.6578
2319.91	98.1836	2319.91	87.593
2321.84	98.1541	2321.84	87.5398
2323.76	98.1308	2323.76	87.5005
2325.69	98.1108	2325.69	87.4682
2327.62	98.0979	2327.62	87.4392
2329.55	98.0949	2329.55	87.4166
2331.48	98.1	2331.48	87.4025
2333.41	98.1091	2333.41	87.3921
2335.34	98.1192	2335.34	87.3773
2337.26	98.1228	2337.26	87.3511
2339.19	98.1138	2339.19	87.3155
2341.12	98.1046	2341.12	87.2958
2343.05	98.1161	2343.05	87.3297
2344.98	98.143	2344.98	87.4202
2346.91	98.1568	2346.91	87.5062
2348.83	98.1393	2348.83	87.5243
2350.76	98.0954	2350.76	87.4564
2352.69	98.0458	2352.69	87.3293
2354.62	98.0011	2354.62	87.1989
2356.55	97.9456	2356.55	87.1054
2358.48	97.8907	2358.48	87.0562
2360.4	97.8786	2360.4	87.0475
2362.33	97.9164	2362.33	87.0751
2364.26	97.9809	2364.26	87.1432
2366.19	98.0492	2366.19	87.2477
2368.12	98.1036	2368.12	87.3656
2370.05	98.1398	2370.05	87.4743
2371.98	98.1667	2371.98	87.5695
2373.9	98.1951	2373.9	87.6616
2375.83	98.2315	2375.83	87.7586
2377.76	98.2732	2377.76	87.8575
2379.69	98.31	2379.69	87.9476
2381.62	98.3348	2381.62	88.0217
2383.55	98.3485	2383.55	88.0793
2385.47	98.3538	2385.47	88.1212
2387.4	98.353	2387.4	88.1487
2389.33	98.3513	2389.33	88.1651
2391.26	98.3528	2391.26	88.1743
2393.19	98.3566	2393.19	88.1794
2395.12	98.359	2395.12	88.1828
2397.05	98.3589	2397.05	88.1849
2398.97	98.357	2398.97	88.1844
2400.9	98.3526	2400.9	88.1823
2402.83	98.3451	2402.83	88.1805
2404.76	98.337	2404.76	88.1792
2406.69	98.3314	2406.69	88.1778
2408.62	98.326	2408.62	88.1747
2410.54	98.3174	2410.54	88.1693
2412.47	98.3103	2412.47	88.1649
2414.4	98.31	2414.4	88.1654
2416.33	98.3129	2416.33	88.1697
2418.26	98.3117	2418.26	88.1743
2420.19	98.3049	2420.19	88.176
2422.11	98.2965	2422.11	88.1737
2424.04	98.2888	2424.04	88.1695
2425.97	98.2805	2425.97	88.1657
2427.9	98.2732	2427.9	88.1642
2429.83	98.271	2429.83	88.1654
2431.76	98.2731	2431.76	88.1676
2433.69	98.273	2433.69	88.1682
2435.61	98.2676	2435.61	88.1658
2437.54	98.2576	2437.54	88.1597
2439.47	98.2445	2439.47	88.1522
2441.4	98.2341	2441.4	88.1495
2443.33	98.2312	2443.33	88.1537
2445.26	98.2333	2445.26	88.1592
2447.18	98.2353	2447.18	88.1604
2449.11	98.2344	2449.11	88.1571
2451.04	98.2288	2451.04	88.1534
2452.97	98.2206	2452.97	88.1521
2454.9	98.2144	2454.9	88.1523
2456.83	98.2122	2456.83	88.1527
2458.76	98.2117	2458.76	88.1535
2460.68	98.2091	2460.68	88.1535
2462.61	98.2034	2462.61	88.1505
2464.54	98.1974	2464.54	88.146
2466.47	98.1927	2466.47	88.1433
2468.4	98.188	2468.4	88.1439
2470.33	98.1822	2470.33	88.1477
2472.25	98.1758	2472.25	88.1522
2474.18	98.1683	2474.18	88.152
2476.11	98.1584	2476.11	88.1449
2478.04	98.149	2478.04	88.1369
2479.97	98.1445	2479.97	88.1333
2481.9	98.1421	2481.9	88.1311
2483.82	98.1361	2483.82	88.1239
2485.75	98.1267	2485.75	88.1139
2487.68	98.1172	2487.68	88.1083
2489.61	98.1104	2489.61	88.1067
2491.54	98.1101	2491.54	88.106
2493.47	98.1153	2493.47	88.1081
2495.4	98.1159	2495.4	88.1114
2497.32	98.1065	2497.32	88.1082
2499.25	98.0945	2499.25	88.0991
2501.18	98.0879	2501.18	88.0945
2503.11	98.087	2503.11	88.099
2505.04	98.0875	2505.04	88.1053
2506.97	98.0848	2506.97	88.1046
2508.89	98.078	2508.89	88.0979
2510.82	98.0721	2510.82	88.0937
2512.75	98.0712	2512.75	88.0937
2514.68	98.0715	2514.68	88.0904
2516.61	98.0681	2516.61	88.0821
2518.54	98.0628	2518.54	88.0754
2520.46	98.0576	2520.46	88.0736
2522.39	98.0508	2522.39	88.0734
2524.32	98.0429	2524.32	88.0724
2526.25	98.0387	2526.25	88.0722
2528.18	98.0404	2528.18	88.0729
2530.11	98.0442	2530.11	88.0703
2532.04	98.0456	2532.04	88.0646
2533.96	98.0431	2533.96	88.0615
2535.89	98.0396	2535.89	88.0627
2537.82	98.0378	2537.82	88.0633
2539.75	98.0332	2539.75	88.0576
2541.68	98.0221	2541.68	88.0473
2543.61	98.0107	2543.61	88.0418
2545.53	98.0047	2545.53	88.0433
2547.46	98.001	2547.46	88.0436
2549.39	97.9977	2549.39	88.0402
2551.32	97.9966	2551.32	88.0386
2553.25	97.9953	2553.25	88.0369
2555.18	97.9905	2555.18	88.0301
2557.11	97.9869	2557.11	88.0229
2559.03	97.9881	2559.03	88.0215
2560.96	97.9886	2560.96	88.0217
2562.89	97.982	2562.89	88.0159
2564.82	97.9705	2564.82	88.0061
2566.75	97.9607	2566.75	88.0014
2568.68	97.9557	2568.68	88.0035
2570.6	97.953	2570.6	88.0033
2572.53	97.9473	2572.53	87.9964
2574.46	97.9371	2574.46	87.989
2576.39	97.9269	2576.39	87.9864
2578.32	97.9219	2578.32	87.9844
2580.25	97.9224	2580.25	87.9787
2582.17	97.9229	2582.17	87.9727
2584.1	97.9197	2584.1	87.97
2586.03	97.9147	2586.03	87.9677
2587.96	97.9093	2587.96	87.9609
2589.89	97.9025	2589.89	87.9499
2591.82	97.8938	2591.82	87.939
2593.75	97.8847	2593.75	87.933
2595.67	97.8765	2595.67	87.9339
2597.6	97.8686	2597.6	87.9361
2599.53	97.8589	2599.53	87.9318
2601.46	97.8483	2601.46	87.9198
2603.39	97.8402	2603.39	87.9053
2605.32	97.8362	2605.32	87.8924
2607.24	97.8341	2607.24	87.881
2609.17	97.8294	2609.17	87.8711
2611.1	97.8193	2611.1	87.8634
2613.03	97.8034	2613.03	87.8555
2614.96	97.7854	2614.96	87.8456
2616.89	97.7732	2616.89	87.8379
2618.82	97.7703	2618.82	87.8351
2620.74	97.7699	2620.74	87.8331
2622.67	97.7618	2622.67	87.8264
2624.6	97.7462	2624.6	87.8154
2626.53	97.7323	2626.53	87.8038
2628.46	97.7228	2628.46	87.7924
2630.39	97.7118	2630.39	87.7786
2632.31	97.6977	2632.31	87.7641
2634.24	97.6878	2634.24	87.7547
2636.17	97.6857	2636.17	87.7496
2638.1	97.6839	2638.1	87.7402
2640.03	97.6745	2640.03	87.7232
2641.96	97.6604	2641.96	87.7065
2643.88	97.6491	2643.88	87.6978
2645.81	97.6394	2645.81	87.6932
2647.74	97.6254	2647.74	87.6834
2649.67	97.6092	2649.67	87.6657
2651.6	97.5988	2651.6	87.6464
2653.53	97.5948	2653.53	87.6297
2655.46	97.5906	2655.46	87.6132
2657.38	97.5832	2657.38	87.5963
2659.31	97.5737	2659.31	87.583
2661.24	97.5618	2661.24	87.5732
2663.17	97.5472	2663.17	87.5619
2665.1	97.5316	2665.1	87.5453
2667.03	97.5163	2667.03	87.5237
2668.95	97.503	2668.95	87.504
2670.88	97.4939	2670.88	87.4916
2672.81	97.4876	2672.81	87.4805
2674.74	97.4814	2674.74	87.4637
2676.67	97.4719	2676.67	87.4434
2678.6	97.4572	2678.6	87.4231
2680.53	97.4431	2680.53	87.4062
2682.45	97.4378	2682.45	87.398
2684.38	97.4406	2684.38	87.3973
2686.31	97.4417	2686.31	87.394
2688.24	97.4353	2688.24	87.3829
2690.17	97.4243	2690.17	87.367
2692.1	97.411	2692.1	87.3494
2694.02	97.397	2694.02	87.3301
2695.95	97.3867	2695.95	87.3103
2697.88	97.3824	2697.88	87.2949
2699.81	97.3801	2699.81	87.2864
2701.74	97.3751	2701.74	87.2812
2703.67	97.3661	2703.67	87.275
2705.59	97.356	2705.59	87.2681
2707.52	97.3489	2707.52	87.2635
2709.45	97.3432	2709.45	87.2594
2711.38	97.3346	2711.38	87.251
2713.31	97.3249	2713.31	87.2399
2715.24	97.3198	2715.24	87.2307
2717.17	97.317	2717.17	87.2226
2719.09	97.3111	2719.09	87.2132
2721.02	97.3042	2721.02	87.2046
2722.95	97.3011	2722.95	87.1986
2724.88	97.2987	2724.88	87.1942
2726.81	97.2911	2726.81	87.189
2728.74	97.2793	2728.74	87.1817
2730.66	97.2681	2730.66	87.1733
2732.59	97.2589	2732.59	87.1655
2734.52	97.2514	2734.52	87.1596
2736.45	97.2462	2736.45	87.1536
2738.38	97.2411	2738.38	87.1444
2740.31	97.2329	2740.31	87.134
2742.24	97.2221	2742.24	87.1258
2744.16	97.2105	2744.16	87.1185
2746.09	97.2003	2746.09	87.1088
2748.02	97.1936	2748.02	87.097
2749.95	97.1895	2749.95	87.0849
2751.88	97.1854	2751.88	87.0738
2753.81	97.1805	2753.81	87.0645
2755.73	97.1743	2755.73	87.0545
2757.66	97.1666	2757.66	87.0408
2759.59	97.1579	2759.59	87.0263
2761.52	97.149	2761.52	87.016
2763.45	97.1397	2763.45	87.0096
2765.38	97.1281	2765.38	87.0017
2767.3	97.1131	2767.3	86.9876
2769.23	97.0963	2769.23	86.9687
2771.16	97.0794	2771.16	86.9494
2773.09	97.0629	2773.09	86.9325
2775.02	97.0461	2775.02	86.919
2776.95	97.0288	2776.95	86.9092
2778.88	97.0135	2778.88	86.8996
2780.8	97.0013	2780.8	86.887
2782.73	96.9897	2782.73	86.8732
2784.66	96.9759	2784.66	86.8615
2786.59	96.9586	2786.59	86.8516
2788.52	96.9391	2788.52	86.8421
2790.45	96.9196	2790.45	86.8311
2792.37	96.8991	2792.37	86.8149
2794.3	96.8761	2794.3	86.7925
2796.23	96.8513	2796.23	86.7691
2798.16	96.8237	2798.16	86.7495
2800.09	96.7951	2800.09	86.7355
2802.02	96.774	2802.02	86.7278
2803.94	96.7606	2803.94	86.7208
2805.87	96.7429	2805.87	86.7051
2807.8	96.7152	2807.8	86.6805
2809.73	96.6827	2809.73	86.6555
2811.66	96.6493	2811.66	86.6337
2813.59	96.6154	2813.59	86.6143
2815.52	96.5807	2815.52	86.597
2817.44	96.5445	2817.44	86.5784
2819.37	96.5075	2819.37	86.5553
2821.3	96.471	2821.3	86.5294
2823.23	96.4349	2823.23	86.5049
2825.16	96.3957	2825.16	86.4832
2827.09	96.3453	2827.09	86.462
2829.01	96.279	2829.01	86.4361
2830.94	96.2022	2830.94	86.4055
2832.87	96.1211	2832.87	86.3768
2834.8	96.0331	2834.8	86.3518
2836.73	95.9315	2836.73	86.3207
2838.66	95.8124	2838.66	86.276
2840.59	95.676	2840.59	86.2224
2842.51	95.5218	2842.51	86.1663
2844.44	95.3487	2844.44	86.1084
2846.37	95.1703	2846.37	86.0565
2848.3	95.0184	2848.3	86.0286
2850.23	94.9204	2850.23	86.0329
2852.16	94.8802	2852.16	86.0557
2854.08	94.8847	2854.08	86.0742
2856.01	94.9189	2856.01	86.0777
2857.94	94.9662	2857.94	86.0677
2859.87	95.0079	2859.87	86.0472
2861.8	95.033	2861.8	86.0177
2863.73	95.0404	2863.73	85.9815
2865.65	95.0317	2865.65	85.9429
2867.58	95.0099	2867.58	85.9096
2869.51	94.9853	2869.51	85.8872
2871.44	94.9697	2871.44	85.8711
2873.37	94.9633	2873.37	85.8518
2875.3	94.9574	2875.3	85.8258
2877.23	94.9451	2877.23	85.7962
2879.15	94.9254	2879.15	85.7677
2881.08	94.8984	2881.08	85.7424
2883.01	94.8619	2883.01	85.7187
2884.94	94.8165	2884.94	85.6971
2886.87	94.7683	2886.87	85.6808
2888.8	94.721	2888.8	85.6669
2890.72	94.6734	2890.72	85.6514
2892.65	94.6251	2892.65	85.6386
2894.58	94.5777	2894.58	85.6323
2896.51	94.5315	2896.51	85.6283
2898.44	94.4853	2898.44	85.6208
2900.37	94.4389	2900.37	85.6094
2902.3	94.3906	2902.3	85.5972
2904.22	94.3342	2904.22	85.5817
2906.15	94.2643	2906.15	85.5569
2908.08	94.1811	2908.08	85.5246
2910.01	94.0838	2910.01	85.4933
2911.94	93.969	2911.94	85.4664
2913.87	93.8423	2913.87	85.4459
2915.79	93.7233	2915.79	85.4391
2917.72	93.6354	2917.72	85.4536
2919.65	93.5941	2919.65	85.4856
2921.58	93.5999	2921.58	85.5203
2923.51	93.648	2923.51	85.5455
2925.44	93.7376	2925.44	85.5604
2927.36	93.8637	2927.36	85.5675
2929.29	94.0113	2929.29	85.569
2931.22	94.1665	2931.22	85.5694
2933.15	94.3224	2933.15	85.5713
2935.08	94.4737	2935.08	85.5713
2937.01	94.6194	2937.01	85.5703
2938.94	94.7622	2938.94	85.5766
2940.86	94.897	2940.86	85.5936
2942.79	95.0139	2942.79	85.6148
2944.72	95.1103	2944.72	85.6339
2946.65	95.192	2946.65	85.6494
2948.58	95.268	2948.58	85.6642
2950.51	95.3421	2950.51	85.6819
2952.43	95.4121	2952.43	85.7026
2954.36	95.4799	2954.36	85.7219
2956.29	95.5553	2956.29	85.7345
2958.22	95.6453	2958.22	85.7398
2960.15	95.7456	2960.15	85.7427
2962.08	95.8478	2962.08	85.7487
2964.01	95.9474	2964.01	85.7537
2965.93	96.0401	2965.93	85.7471
2967.86	96.1231	2967.86	85.7266
2969.79	96.2	2969.79	85.7017
2971.72	96.2757	2971.72	85.681
2973.65	96.3496	2973.65	85.6649
2975.58	96.4167	2975.58	85.6505
2977.5	96.4733	2977.5	85.637
2979.43	96.521	2979.43	85.6248
2981.36	96.5635	2981.36	85.6122
2983.29	96.601	2983.29	85.5956
2985.22	96.6331	2985.22	85.5751
2987.15	96.6626	2987.15	85.5554
2989.07	96.6887	2989.07	85.5369
2991	96.704	2991	85.5141
2992.93	96.7065	2992.93	85.4853
2994.86	96.7032	2994.86	85.4533
2996.79	96.7002	2996.79	85.4206
2998.72	96.6958	2998.72	85.3873
3000.65	96.6854	3000.65	85.3526
3002.57	96.6698	3002.57	85.3191
3004.5	96.6527	3004.5	85.2893
3006.43	96.6371	3006.43	85.2599
3008.36	96.6248	3008.36	85.2249
3010.29	96.6142	3010.29	85.1853
3012.22	96.602	3012.22	85.1491
3014.14	96.5872	3014.14	85.1207
3016.07	96.5684	3016.07	85.0935
3018	96.5443	3018	85.059
3019.93	96.5149	3019.93	85.0163
3021.86	96.4813	3021.86	84.9705
3023.79	96.4477	3023.79	84.9268
3025.72	96.4198	3025.72	84.8885
3027.64	96.3968	3027.64	84.8532
3029.57	96.374	3029.57	84.8146
3031.5	96.3472	3031.5	84.7712
3033.43	96.3146	3033.43	84.7287
3035.36	96.2788	3035.36	84.6915
3037.29	96.245	3037.29	84.6571
3039.21	96.2149	3039.21	84.6225
3041.14	96.1863	3041.14	84.5899
3043.07	96.1587	3043.07	84.56
3045	96.1313	3045	84.5268
3046.93	96.0995	3046.93	84.4853
3048.86	96.0625	3048.86	84.4402
3050.78	96.0277	3050.78	84.4007
3052.71	95.9972	3052.71	84.3693
3054.64	95.9647	3054.64	84.3401
3056.57	95.9269	3056.57	84.308
3058.5	95.8886	3058.5	84.2718
3060.43	95.8544	3060.43	84.2326
3062.36	95.8238	3062.36	84.1913
3064.28	95.7946	3064.28	84.1492
3066.21	95.768	3066.21	84.1115
3068.14	95.7454	3068.14	84.0828
3070.07	95.7227	3070.07	84.0583
3072	95.6935	3072	84.0277
3073.93	95.6575	3073.93	83.989
3075.85	95.6213	3075.85	83.9507
3077.78	95.5894	3077.78	83.9177
3079.71	95.5599	3079.71	83.8874
3081.64	95.5318	3081.64	83.8582
3083.57	95.5083	3083.57	83.8304
3085.5	95.4865	3085.5	83.8007
3087.42	95.4577	3087.42	83.7666
3089.35	95.4216	3089.35	83.7319
3091.28	95.3879	3091.28	83.7005
3093.21	95.3606	3093.21	83.668
3095.14	95.335	3095.14	83.6311
3097.07	95.3071	3097.07	83.5943
3099	95.2773	3099	83.5605
3100.92	95.2458	3100.92	83.5278
3102.85	95.2118	3102.85	83.4963
3104.78	95.1768	3104.78	83.4672
3106.71	95.1418	3106.71	83.4403
3108.64	95.1064	3108.64	83.4158
3110.57	95.0721	3110.57	83.3893
3112.49	95.0404	3112.49	83.3548
3114.42	95.0107	3114.42	83.3164
3116.35	94.9808	3116.35	83.2836
3118.28	94.9476	3118.28	83.2571
3120.21	94.9103	3120.21	83.2313
3122.14	94.872	3122.14	83.205
3124.07	94.8343	3124.07	83.1783
3125.99	94.7963	3125.99	83.1515
3127.92	94.7575	3127.92	83.1259
3129.85	94.7189	3129.85	83.1008
3131.78	94.6795	3131.78	83.0748
3133.71	94.6392	3133.71	83.048
3135.64	94.5993	3135.64	83.0207
3137.56	94.5588	3137.56	82.9925
3139.49	94.5165	3139.49	82.9638
3141.42	94.4751	3141.42	82.9361
3143.35	94.4357	3143.35	82.912
3145.28	94.3967	3145.28	82.8918
3147.21	94.3588	3147.21	82.8723
3149.13	94.3248	3149.13	82.8503
3151.06	94.2929	3151.06	82.8254
3152.99	94.2579	3152.99	82.7988
3154.92	94.218	3154.92	82.7718
3156.85	94.1768	3156.85	82.7445
3158.78	94.1376	3158.78	82.7171
3160.71	94.0998	3160.71	82.6916
3162.63	94.0619	3162.63	82.6688
3164.56	94.023	3164.56	82.6463
3166.49	93.9824	3166.49	82.6203
3168.42	93.9403	3168.42	82.5904
3170.35	93.8982	3170.35	82.563
3172.28	93.8569	3172.28	82.5423
3174.2	93.815	3174.2	82.5211
3176.13	93.7721	3176.13	82.4932
3178.06	93.7308	3178.06	82.4663
3179.99	93.6931	3179.99	82.447
3181.92	93.6572	3181.92	82.43
3183.85	93.6212	3183.85	82.41
3185.78	93.586	3185.78	82.3886
3187.7	93.552	3187.7	82.3685
3189.63	93.5175	3189.63	82.3491
3191.56	93.4835	3191.56	82.3295
3193.49	93.4504	3193.49	82.3094
3195.42	93.4144	3195.42	82.2883
3197.35	93.3727	3197.35	82.2677
3199.27	93.3308	3199.27	82.2502
3201.2	93.298	3201.2	82.2375
3203.13	93.275	3203.13	82.2263
3205.06	93.2514	3205.06	82.2111
3206.99	93.2197	3206.99	82.1913
3208.92	93.183	3208.92	82.1718
3210.84	93.1465	3210.84	82.1547
3212.77	93.1112	3212.77	82.1395
3214.7	93.0767	3214.7	82.1291
3216.63	93.0424	3216.63	82.1236
3218.56	93.0101	3218.56	82.1164
3220.49	92.9832	3220.49	82.1056
3222.42	92.9596	3222.42	82.0949
3224.34	92.9341	3224.34	82.0839
3226.27	92.9061	3226.27	82.072
3228.2	92.8783	3228.2	82.0625
3230.13	92.8494	3230.13	82.0545
3232.06	92.8179	3232.06	82.045
3233.99	92.7872	3233.99	82.0327
3235.91	92.7621	3235.91	82.0182
3237.84	92.7397	3237.84	82.0073
3239.77	92.7143	3239.77	82.0047
3241.7	92.6865	3241.7	82.0043
3243.63	92.6612	3243.63	81.9995
3245.56	92.638	3245.56	81.9922
3247.49	92.6129	3247.49	81.9854
3249.41	92.587	3249.41	81.9791
3251.34	92.5623	3251.34	81.9731
3253.27	92.5345	3253.27	81.9658
3255.2	92.5045	3255.2	81.958
3257.13	92.4813	3257.13	81.9535
3259.06	92.4661	3259.06	81.9508
3260.98	92.4497	3260.98	81.9445
3262.91	92.4301	3262.91	81.9341
3264.84	92.4122	3264.84	81.9258
3266.77	92.3974	3266.77	81.9247
3268.7	92.384	3268.7	81.9298
3270.63	92.3699	3270.63	81.9341
3272.55	92.353	3272.55	81.9336
3274.48	92.336	3274.48	81.9321
3276.41	92.3249	3276.41	81.9338
3278.34	92.3201	3278.34	81.9376
3280.27	92.3156	3280.27	81.9407
3282.2	92.3076	3282.2	81.9448
3284.13	92.2991	3284.13	81.9554
3286.05	92.2945	3286.05	81.9707
3287.98	92.2944	3287.98	81.982
3289.91	92.2953	3289.91	81.9848
3291.84	92.2971	3291.84	81.9851
3293.77	92.3021	3293.77	81.9909
3295.7	92.3093	3295.7	82.0023
3297.62	92.3143	3297.62	82.0144
3299.55	92.3162	3299.55	82.0244
3301.48	92.3187	3301.48	82.0338
3303.41	92.326	3303.41	82.0476
3305.34	92.3373	3305.34	82.0666
3307.27	92.3479	3307.27	82.0841
3309.2	92.3553	3309.2	82.0958
3311.12	92.3609	3311.12	82.1039
3313.05	92.3658	3313.05	82.1124
3314.98	92.3718	3314.98	82.1241
3316.91	92.3812	3316.91	82.1393
3318.84	92.3938	3318.84	82.155
3320.77	92.4066	3320.77	82.1687
3322.69	92.4192	3322.69	82.1804
3324.62	92.4346	3324.62	82.1924
3326.55	92.4555	3326.55	82.2085
3328.48	92.4801	3328.48	82.2288
3330.41	92.5018	3330.41	82.2472
3332.34	92.5184	3332.34	82.2597
3334.26	92.5353	3334.26	82.2713
3336.19	92.5567	3336.19	82.2877
3338.12	92.5812	3338.12	82.3082
3340.05	92.6067	3340.05	82.3299
3341.98	92.6326	3341.98	82.3526
3343.91	92.6565	3343.91	82.3743
3345.84	92.6789	3345.84	82.3928
3347.76	92.7055	3347.76	82.412
3349.69	92.7382	3349.69	82.4369
3351.62	92.7734	3351.62	82.4662
3353.55	92.8087	3353.55	82.4946
3355.48	92.8399	3355.48	82.5186
3357.41	92.8636	3357.41	82.5391
3359.33	92.8853	3359.33	82.5589
3361.26	92.9119	3361.26	82.5807
3363.19	92.9429	3363.19	82.605
3365.12	92.9755	3365.12	82.6311
3367.05	93.0093	3367.05	82.6578
3368.98	93.0445	3368.98	82.6855
3370.9	93.0808	3370.9	82.7171
3372.83	93.1179	3372.83	82.7535
3374.76	93.1531	3374.76	82.7877
3376.69	93.1846	3376.69	82.814
3378.62	93.2161	3378.62	82.8371
3380.55	93.2503	3380.55	82.8639
3382.48	93.2839	3382.48	82.8948
3384.4	93.3143	3384.4	82.9272
3386.33	93.3453	3386.33	82.96
3388.26	93.3823	3388.26	82.9949
3390.19	93.4251	3390.19	83.0328
3392.12	93.4682	3392.12	83.0694
3394.05	93.5047	3394.05	83.101
3395.97	93.5347	3395.97	83.1325
3397.9	93.5666	3397.9	83.1704
3399.83	93.6064	3399.83	83.213
3401.76	93.6513	3401.76	83.2545
3403.69	93.6938	3403.69	83.2913
3405.62	93.7315	3405.62	83.3246
3407.55	93.7692	3407.55	83.3596
3409.47	93.8108	3409.47	83.399
3411.4	93.8544	3411.4	83.441
3413.33	93.8987	3413.33	83.4827
3415.26	93.9451	3415.26	83.5216
3417.19	93.9929	3417.19	83.556
3419.12	94.0393	3419.12	83.5888
3421.04	94.0828	3421.04	83.6269
3422.97	94.124	3422.97	83.6718
3424.9	94.1643	3424.9	83.7167
3426.83	94.2064	3426.83	83.7583
3428.76	94.2529	3428.76	83.7986
3430.69	94.3015	3430.69	83.8369
3432.61	94.3438	3432.61	83.8725
3434.54	94.3786	3434.54	83.9104
3436.47	94.4153	3436.47	83.9542
3438.4	94.4597	3438.4	83.9974
3440.33	94.5108	3440.33	84.0328
3442.26	94.5657	3442.26	84.0626
3444.19	94.621	3444.19	84.0922
3446.11	94.6738	3446.11	84.127
3448.04	94.7226	3448.04	84.1729
3449.97	94.7659	3449.97	84.2247
3451.9	94.8027	3451.9	84.2704
3453.83	94.8367	3453.83	84.3072
3455.76	94.876	3455.76	84.344
3457.68	94.9245	3457.68	84.3862
3459.61	94.977	3459.61	84.4287
3461.54	95.0246	3461.54	84.4668
3463.47	95.0664	3463.47	84.5038
3465.4	95.1116	3465.4	84.5451
3467.33	95.1644	3467.33	84.5904
3469.26	95.2161	3469.26	84.6348
3471.18	95.2609	3471.18	84.6764
3473.11	95.3049	3473.11	84.7197
3475.04	95.3532	3475.04	84.7674
3476.97	95.4027	3476.97	84.813
3478.9	95.4499	3478.9	84.849
3480.83	95.4943	3480.83	84.8806
3482.75	95.5364	3482.75	84.918
3484.68	95.5781	3484.68	84.9609
3486.61	95.6215	3486.61	85.0061
3488.54	95.6669	3488.54	85.0528
3490.47	95.7134	3490.47	85.0957
3492.4	95.7612	3492.4	85.1313
3494.32	95.8101	3494.32	85.1653
3496.25	95.8578	3496.25	85.2042
3498.18	95.904	3498.18	85.2452
3500.11	95.9557	3500.11	85.2819
3502.04	96.0183	3502.04	85.3194
3503.97	96.0829	3503.97	85.3685
3505.9	96.1368	3505.9	85.4231
3507.82	96.1819	3507.82	85.4711
3509.75	96.2263	3509.75	85.5149
3511.68	96.2703	3511.68	85.5595
3513.61	96.3127	3513.61	85.602
3515.54	96.3589	3515.54	85.642
3517.47	96.4098	3517.47	85.6792
3519.39	96.4596	3519.39	85.7077
3521.32	96.5098	3521.32	85.7293
3523.25	96.5704	3523.25	85.7581
3525.18	96.6412	3525.18	85.8005
3527.11	96.7063	3527.11	85.8505
3529.04	96.7552	3529.04	85.9062
3530.97	96.7964	3530.97	85.9663
3532.89	96.8443	3532.89	86.0205
3534.82	96.9037	3534.82	86.0657
3536.75	96.969	3536.75	86.114
3538.68	97.0288	3538.68	86.1663
3540.61	97.0781	3540.61	86.205
3542.54	97.1227	3542.54	86.223
3544.46	97.1729	3544.46	86.2428
3546.39	97.2325	3546.39	86.2925
3548.32	97.2947	3548.32	86.3635
3550.25	97.3539	3550.25	86.4263
3552.18	97.4115	3552.18	86.48
3554.11	97.468	3554.11	86.5424
3556.03	97.5217	3556.03	86.6063
3557.96	97.574	3557.96	86.6516
3559.89	97.6237	3559.89	86.678
3561.82	97.6659	3561.82	86.6899
3563.75	97.7058	3563.75	86.6838
3565.68	97.7603	3565.68	86.6886
3567.61	97.83	3567.61	86.7598
3569.53	97.892	3569.53	86.8797
3571.46	97.9398	3571.46	86.98
3573.39	97.9859	3573.39	87.0428
3575.32	98.0368	3575.32	87.0898
3577.25	98.088	3577.25	87.1347
3579.18	98.1331	3579.18	87.1763
3581.1	98.1712	3581.1	87.2098
3583.03	98.206	3583.03	87.2267
3584.96	98.2499	3584.96	87.2335
3586.89	98.3155	3586.89	87.2731
3588.82	98.3869	3588.82	87.3631
3590.75	98.4363	3590.75	87.448
3592.68	98.4658	3592.68	87.4946
3594.6	98.4931	3594.6	87.5296
3596.53	98.53	3596.53	87.5806
3598.46	98.5799	3598.46	87.6481
3600.39	98.6363	3600.39	87.7246
3602.32	98.6846	3602.32	87.7919
3604.25	98.719	3604.25	87.8279
3606.17	98.7512	3606.17	87.8431
3608.1	98.7932	3608.1	87.8752
3610.03	98.8388	3610.03	87.9331
3611.96	98.8772	3611.96	87.9935
3613.89	98.909	3613.89	88.0451
3615.82	98.9401	3615.82	88.0869
3617.74	98.9779	3617.74	88.1316
3619.67	99.0229	3619.67	88.2087
3621.6	99.0638	3621.6	88.3082
3623.53	99.0928	3623.53	88.3748
3625.46	99.1144	3625.46	88.3778
3627.39	99.1428	3627.39	88.3561
3629.32	99.1864	3629.32	88.4029
3631.24	99.2299	3631.24	88.5182
3633.17	99.2637	3633.17	88.6249
3635.1	99.2906	3635.1	88.7024
3637.03	99.3113	3637.03	88.7614
3638.96	99.3276	3638.96	88.8078
3640.89	99.3444	3640.89	88.8403
3642.81	99.3605	3642.81	88.8451
3644.74	99.3701	3644.74	88.8053
3646.67	99.3774	3646.67	88.7375
3648.6	99.3981	3648.6	88.7266
3650.53	99.4333	3650.53	88.8321
3652.46	99.4665	3652.46	88.967
3654.38	99.4952	3654.38	89.0558
3656.31	99.5225	3656.31	89.1105
3658.24	99.5449	3658.24	89.1606
3660.17	99.5605	3660.17	89.2034
3662.1	99.57	3662.1	89.2266
3664.03	99.5714	3664.03	89.2245
3665.96	99.5659	3665.96	89.1907
3667.88	99.5661	3667.88	89.1387
3669.81	99.5824	3669.81	89.111
3671.74	99.6022	3671.74	89.1107
3673.67	99.6134	3673.67	89.1024
3675.6	99.6225	3675.6	89.1124
3677.53	99.6367	3677.53	89.1804
3679.45	99.6536	3679.45	89.2704
3681.38	99.6656	3681.38	89.3366
3683.31	99.6664	3683.31	89.3558
3685.24	99.6578	3685.24	89.3204
3687.17	99.6467	3687.17	89.2492
3689.1	99.6443	3689.1	89.2078
3691.03	99.658	3691.03	89.2498
3692.95	99.6777	3692.95	89.3301
3694.88	99.6897	3694.88	89.3862
3696.81	99.6905	3696.81	89.3997
3698.74	99.6846	3698.74	89.3793
3700.67	99.6777	3700.67	89.3521
3702.6	99.6729	3702.6	89.3475
3704.52	99.6692	3704.52	89.3537
3706.45	99.6623	3706.45	89.3302
3708.38	99.6523	3708.38	89.269
3710.31	99.6507	3710.31	89.2274
3712.24	99.666	3712.24	89.2688
3714.17	99.6846	3714.17	89.3501
3716.09	99.6913	3716.09	89.3944
3718.02	99.6834	3718.02	89.3855
3719.95	99.6649	3719.95	89.3459
3721.88	99.6447	3721.88	89.3025
3723.81	99.6321	3723.81	89.2766
3725.74	99.6302	3725.74	89.2789
3727.67	99.6343	3727.67	89.2902
3729.59	99.6382	3729.59	89.2706
3731.52	99.642	3731.52	89.2029
3733.45	99.6506	3733.45	89.1312
3735.38	99.6648	3735.38	89.1362
3737.31	99.6726	3737.31	89.2122
3739.24	99.6633	3739.24	89.2696
3741.16	99.6429	3741.16	89.2619
3743.09	99.6288	3743.09	89.2123
3745.02	99.6276	3745.02	89.1829
3746.95	99.6275	3746.95	89.1817
3748.88	99.6299	3748.88	89.1807
3750.81	99.6473	3750.81	89.211
3752.74	99.6688	3752.74	89.2867
3754.66	99.6756	3754.66	89.3471
3756.59	99.6737	3756.59	89.3661
3758.52	99.6773	3758.52	89.3784
3760.45	99.6849	3760.45	89.41
3762.38	99.6847	3762.38	89.4348
3764.31	99.674	3764.31	89.4281
3766.23	99.659	3766.23	89.403
3768.16	99.6514	3768.16	89.3892
3770.09	99.6573	3770.09	89.4071
3772.02	99.6685	3772.02	89.4471
3773.95	99.6764	3773.95	89.4761
3775.88	99.6815	3775.88	89.4727
3777.8	99.6832	3777.8	89.4494
3779.73	99.6786	3779.73	89.4386
3781.66	99.6705	3781.66	89.4479
3783.59	99.6651	3783.59	89.4606
3785.52	99.6632	3785.52	89.4727
3787.45	99.6617	3787.45	89.4849
3789.38	99.662	3789.38	89.4918
3791.3	99.666	3791.3	89.4891
3793.23	99.6708	3793.23	89.4698
3795.16	99.6689	3795.16	89.4314
3797.09	99.655	3797.09	89.3814
3799.02	99.6398	3799.02	89.3284
3800.95	99.6416	3800.95	89.3005
3802.87	99.653	3802.87	89.3191
3804.8	99.6544	3804.8	89.355
3806.73	99.6501	3806.73	89.3951
3808.66	99.6497	3808.66	89.4455
3810.59	99.6489	3810.59	89.4749
3812.52	99.644	3812.52	89.4531
3814.45	99.6379	3814.45	89.3923
3816.37	99.6308	3816.37	89.3298
3818.3	99.6251	3818.3	89.285
3820.23	99.6303	3820.23	89.2767
3822.16	99.6435	3822.16	89.3247
3824.09	99.6496	3824.09	89.3899
3826.02	99.646	3826.02	89.4277
3827.94	99.6378	3827.94	89.4334
3829.87	99.6299	3829.87	89.414
3831.8	99.6255	3831.8	89.3796
3833.73	99.6221	3833.73	89.3366
3835.66	99.6187	3835.66	89.287
3837.59	99.6222	3837.59	89.2572
3839.51	99.6352	3839.51	89.2795
3841.44	99.6492	3841.44	89.3375
3843.37	99.6567	3843.37	89.3963
3845.3	99.6552	3845.3	89.4345
3847.23	99.6445	3847.23	89.4317
3849.16	99.6266	3849.16	89.3713
3851.09	99.6107	3851.09	89.2679
3853.01	99.6141	3853.01	89.211
3854.94	99.6326	3854.94	89.2725
3856.87	99.64	3856.87	89.3619
3858.8	99.6318	3858.8	89.4027
3860.73	99.6185	3860.73	89.3893
3862.66	99.6145	3862.66	89.3537
3864.58	99.622	3864.58	89.3357
3866.51	99.6274	3866.51	89.3293
3868.44	99.6252	3868.44	89.314
3870.37	99.6252	3870.37	89.3107
3872.3	99.633	3872.3	89.3405
3874.23	99.64	3874.23	89.3855
3876.16	99.6402	3876.16	89.4114
3878.08	99.6363	3878.08	89.4006
3880.01	99.6292	3880.01	89.374
3881.94	99.6194	3881.94	89.3603
3883.87	99.6184	3883.87	89.3633
3885.8	99.6282	3885.8	89.3857
3887.73	99.6311	3887.73	89.4133
3889.65	99.6219	3889.65	89.4204
3891.58	99.6137	3891.58	89.4199
3893.51	99.6117	3893.51	89.4284
3895.44	99.6119	3895.44	89.4215
3897.37	99.6135	3897.37	89.383
3899.3	99.6157	3899.3	89.3337
3901.22	99.6168	3901.22	89.3043
3903.15	99.6193	3903.15	89.3152
3905.08	99.6246	3905.08	89.3712
3907.01	99.6276	3907.01	89.4399
3908.94	99.6241	3908.94	89.4821
3910.87	99.6176	3910.87	89.4918
3912.8	99.613	3912.8	89.48
3914.72	99.6093	3914.72	89.4539
3916.65	99.6046	3916.65	89.4283
3918.58	99.6024	3918.58	89.4206
3920.51	99.6057	3920.51	89.4255
3922.44	99.6106	3922.44	89.4316
3924.37	99.6144	3924.37	89.4414
3926.29	99.6187	3926.29	89.452
3928.22	99.6221	3928.22	89.4485
3930.15	99.6225	3930.15	89.4339
3932.08	99.6209	3932.08	89.432
3934.01	99.6161	3934.01	89.4486
3935.94	99.6068	3935.94	89.4642
3937.86	99.5997	3937.86	89.4658
3939.79	99.6035	3939.79	89.4567
3941.72	99.6154	3941.72	89.4499
3943.65	99.6232	3943.65	89.453
3945.58	99.6221	3945.58	89.4573
3947.51	99.6169	3947.51	89.4558
3949.44	99.6098	3949.44	89.4553
3951.36	99.5986	3951.36	89.4596
3953.29	99.5867	3953.29	89.4655
3955.22	99.5831	3955.22	89.4737
3957.15	99.5907	3957.15	89.4839
3959.08	99.6016	3959.08	89.4888
3961.01	99.607	3961.01	89.4847
3962.93	99.6082	3962.93	89.4804
3964.86	99.6141	3964.86	89.4851
3966.79	99.6251	3966.79	89.4939
3968.72	99.6308	3968.72	89.4966
3970.65	99.6257	3970.65	89.4926
3972.58	99.6167	3972.58	89.491
3974.51	99.6104	3974.51	89.4966
3976.43	99.606	3976.43	89.5025
3978.36	99.6034	3978.36	89.5016
3980.29	99.6054	3980.29	89.4947
3982.22	99.6106	3982.22	89.488
3984.15	99.6138	3984.15	89.4881
3986.08	99.6136	3986.08	89.4945
3988	99.6105	3988	89.4991
3989.93	99.6051	3989.93	89.4997
3991.86	99.6009	3991.86	89.5012
3993.79	99.5988	3993.79	89.5031
3995.72	99.5969	3995.72	89.5012
3997.65	99.5969	3997.65	89.4965
3999.57	99.6011	3999.57	89.4926
4001.5	99.6057	4001.5	89.4929
