# Supplementary material for: Structural characterization, antioxidant activity and anti-inflammatory of the phosphorylated polysaccharide from Pholiota nameko
Source: Front Nutr. 2022 Aug 31;9:976552. doi: 10.3389/fnut.2022.976552 (PMC9471013; doi:10.3389/fnut.2022.976552)
Supplement: Supplementary file 1 [file Data_Sheet_1.ZIP › Additional files/Figure 5. The antioxidant activity of SPN and PPN. Values were the mean í└ SD (n = 3) of three independent experiments.xlsx]

## Sheet: ABTS
	Concentration (mg/mL)	SPN	PPN	Vc		±SD	SPN	PPN	Vc
	0	0	0	0			0	0	0
	0.5	13.7601	37	97.5		0.5	1.21007	0.75743	1.55545
	0.5	16.13	36.14	99.12		1	0.762913	0.85002	0.981546
	0.5	14.52	37.65	96.01		1.5	0.804322	0.942992	0.725282
	1	33.2103	56	97.3		2	1.06508	0.690097	0.788057
	1	32.75	55.14	99.24		2.5	0.881868	1.11664	0.955279
	1	34.24	56.84	98.01		3	0.820244	1.32229	0.806102
	1.5	47.6015	70.06	99
	1.5	47.12	71.13	97.55
	1.5	48.69	69.25	98.24
	2	74	77.12	97.5
	2	73.12	76.58	98.76
	2	75.24	77.95	98.95
	2.5	73	82.47	99.73
	2.5	73.55	83.15	97.98
	2.5	74.06	81.98	97.75
	3	72	84.55	99.21
	3	71.25	85.62	98.33
	3	70.09	83.75	99.47
	Concentration (mg/mL)	SPN	PPN	Vc
	0	0	0	0
	0.5	14.8034	36.93	97.5433
	1	33.4001	55.9933	98.1833
	1.5	47.8038	70.1467	98.2633
	2	74.12	77.2167	98.4033
	2.5	73.1525	83.0375	98.6675
	3	70.67	84.685	98.9

## Sheet: DPPH
Concentration (mg/mL)	SPN	PPN	Vc		±SD	SPN	PPN	Vc
0	0	0	0		0	0	0	0
0.5	13.7601	16.02	90.75		0.5	0.927898	1.90166	1.78326
0.5	14.13	19.79	94.16		1	1.39753	1.77697	0.890749
0.5	15.52	17.47	91.55		1.5	1.59502	1.65292	1.34165
1	15.92	24.55	97.3		2	1.57488	1.6205	0.788057
1	18.43	22.92	96.24		2.5	1.94896	1.72143	1.08288
1	16.11	26.47	98.01		3	2.05061	0.756604	1.08894
1.5	23.05	38.14	99.2
1.5	21.47	39.62	96.55
1.5	24.66	41.44	98.24
2	28.12	45	97.5
2	31.25	46.69	98.76
2	29.99	48.24	98.95
2.5	33.06	57.1	99.73
2.5	34.79	56.3	97.98
2.5	36.95	59.6	97.75
3	35.12	68.71	99.21
3	37.8	64.1	98.33
3	34.9	65.17	99.87
Concentration (mg/mL)	SPN	PPN	Vc
0	0	0	0
0.5	14.47	17.76	92.1533
1	16.82	24.6467	97.1833
1.5	23.06	39.7333	97.9967
2	29.7867	46.6433	98.4033
2.5	34.98	60.4275	98.6675
3	36.35	64.635	99.1

## Sheet: .OH
Concentration (mg/mL)	SPN	PPN	Vc		±SD	SPN	PPN	Vc
0	0	0	0		0	0	0	0
0.5	8.1	17.1	97.5		0.5	1.40475	1.45805	1.55545
0.5	9.3	19.79	99.12		1	1.55671	2.19035	0.981546
0.5	10.9	17.47	96.01		1.5	1.6563	2.17145	1.04309
1	22.1	24.55	97.3		2	1.24231	2.20681	0.788057
1	25.2	28.92	99.24		2.5	1.85023	1.72143	1.05671
1	23.9	26.47	98.01		3	1.90919	2.47487	0.947523
1.5	41	48.14	99.6
1.5	42.9	44.1	97.55
1.5	44.3	47.5	98.24
2	67	73.5	97.5
2	66.9	77.9	98.76
2	69.1	76	98.95
2.5	72.2	82.1	99.73
2.5	75.9	85.4	98.1
2.5	74.1	82.9	97.75
3	71	91.2	99.9
3	73.9	92.4	98.33
3	71.2	88.9	99.67
Concentration (mg/mL)	SPN	PPN	Vc
0	0	0	0
0.5	9.43333	18.12	97.5433
1	23.7333	26.6467	98.1833
1.5	42.7333	46.58	98.4633
2	67.6667	75.8	98.4033
2.5	74.0667	83.4667	98.87
3	72.55	90.65	99

## Sheet: Superoxide 
Concentration (mg/mL)	SPN	PPN	Vc		±SD	SPN	PPN	Vc
0	0	0	0		0	0	0	0
0.5	8.1	18.1	78.2		0.5	1.10151	1.20525	0.929157
0.5	9.3	19.8	80		1	1.61967	2.19406	1.25033
0.5	7.1	17.47	79.5		1.5	1.70978	2.20783	1.59375
1	22.1	24.55	94.7		2	1.3547	1.19304	0.788057
1	19.2	28.92	93.5		2.5	1.20139	1.60104	0.161658
1	21.9	26.39	96		3	1.13137	1.5695	0.986577
1.5	31.1	48.24	95.2
1.5	33.9	44.1	97.55
1.5	30.8	47.5	98.24
2	48.14	70.1	97.5
2	50.1	67.9	98.76
2	47.5	68.2	98.95
2.5	56.6	82.1	97.98
2.5	59	80.4	98.1
2.5	57.9	78.9	98.3
3	62.2	84.1	99.9
3	63.5	87.1	98.1
3	61.9	86.4	99.7
Concentration (mg/mL)	SPN	PPN	Vc
0	0	0	0
0.5	8.16667	18.4567	79.2333
1	21.0667	26.62	94.7333
1.5	31.9333	46.6133	96.9967
2	48.58	68.7333	98.4033
2.5	57.8333	80.4667	98.57
3	62.5333	85.8667	99.2333
