# Supplementary material for: Structural characterization, antioxidant activity and anti-inflammatory of the phosphorylated polysaccharide from Pholiota nameko
Source: Front Nutr. 2022 Aug 31;9:976552. doi: 10.3389/fnut.2022.976552 (PMC9471013; doi:10.3389/fnut.2022.976552)
Supplement: Supplementary file 1 [file Data_Sheet_1.ZIP › Additional files/The PI3KAktmTOR mRNA and protein expression of SPN and PPN. (2).xlsx]

## Sheet: WB
		Contorl	LPS	100	200	300
	平均值	1	2.01096	1.62378	1.46741	1.08172
	p-PI3K/PI3K	1.01014	1.91566	1.65162	1.39431	1.07139
	p-PI3K/PI3K	1.00146	2.07245	1.49126	1.52618	1.09536
	p-PI3K/PI3K	1.01554	2.04478	1.72846	1.48175	1.07841
	平均值	1.00905	2.01096	1.62378	1.46741	1.08172
	误差	0.00710273	0.0836878	0.121026	0.0670968	0.0123198
		Contorl	LPS	100	200	300
	平均值	1	2.69541	1.58513	1.31522	0.876291
	p-Akt/Akt	1.02102	2.97783	1.57152	1.24421	1.00246
	p-Akt/Akt	1.03255	3.07776	1.47152	1.31769	0.792714
	p-Akt/Akt	1.01255	2.93065	1.71234	1.38377	0.833696
	平均值	1.02204	2.99541	1.58513	1.31522	0.876291
	误差	0.0100358	0.0751124	0.120982	0.0698115	0.111173
		Contorl	LPS	100	200	300
	平均值	1	1.69631	1.24379	1.03929	0.754066
	p-mTOR/mTOR	1.04569	1.68781	1.21473	1.02528	0.812413
	p-mTOR/mTOR	1.00958	1.72323	1.15143	0.985268	0.753383
	p-mTOR/mTOR	1.00544	1.67788	1.36521	1.10733	0.696402
	平均值	1.02024	1.69631	1.24379	1.03929	0.754066
	误差	0.0221393	0.0238417	0.109818	0.0622261	0.0580089

## Sheet: mRNA
	qPCR数据
	基因	上游引物		下游引物		试剂	用量
	β-actin	5'-CGTAGCTAGCTAGCTAGCTAGCTC-3'		5'-ACTAGCTAGCTAGTCGATCGTACG-3'		cDNA模板	2 μL
	PI3K	5'-ATCGATCGATCGTAGCTAGCTCGA-3		5'-CGTACGTAGCTAGCTAGCTAGCTG-3'		荧光 UDG	10 μL
	AKT	5'-GTAGCTACTAGCTATCAGTCATCGT-3'		5'-CGTAGCTAGCTAGCTAGCTGATCGC-3'		基因上游引物（10μM）	1 μL
	mTOR	5'-AGTCGATCGTACGTAGCTGATGCT-3'		5'-CGTACTACGTACGATCGTGTACGA-3'		基因下游引物（10μM）	1 μL
						DEPC水	6 μL
						反应体系总体积	20 μL
	Contorl	LPS	100	200	300
平均值	0.606667	1.69429	1.32244	1.18366	0.729226
p-PI3K/PI3K	0.55	1.81566	1.31503	1.24306	0.713907
p-PI3K/PI3K	0.62	1.67245	1.24699	1.12618	0.795356
p-PI3K/PI3K	0.65	1.59478	1.40529	1.18175	0.678414
平均值	0.606667	1.69429	1.32244	1.18366	0.729226
误差	0.051316	0.112049	0.0794109	0.058463	0.0599568
	Contorl	LPS	100	200	300
平均值	0.606667	1.74528	1.40935	1.21522	0.876291
p-Akt/Akt	0.55	1.81566	1.47852	1.24421	1.00246
p-Akt/Akt	0.62	1.77541	1.34699	1.11769	0.792714
p-Akt/Akt	0.65	1.64478	1.40255	1.28377	0.833696
平均值	0.606667	1.74528	1.40935	1.21522	0.876291
误差	0.03	0.0893364	0.0660314	0.0867465	0.111173
	Contorl	LPS	100	200	300
平均值	0.606667	1.50631	1.23927	0.933541	0.648871
p-mTOR/mTOR	0.55	1.58781	1.32528	0.950838	0.641246
p-mTOR/mTOR	0.62	1.42323	1.1552	0.853383	0.596113
p-mTOR/mTOR	0.65	1.50788	1.23733	0.996402	0.709254
平均值	0.606667	1.50631	1.23927	0.933541	0.648871
误差	0.051316	0.0822979	0.0850537	0.0730616	0.0569547
						μg･mL-1
